# Supplementary material for: Vaccination with a Protective Ipa Protein-Containing Nanoemulsion Differentially Alters the Transcriptomic Profiles of Young and Elderly Mice following Shigella Infection
Source: Vaccines (Basel). 2024 Jun 4;12(6):618. doi: 10.3390/vaccines12060618 (PMC11209624; doi:10.3390/vaccines12060618)
Supplement: Supplementary file 1 [file vaccines-12-00618-s001.zip]

Archive with 1 entries (1 files):
- vaccines-3020146-supplementary.pdf
